# Supplementary material for: Glia-to-glia serotonin signaling directs MMP-dependent infiltration for experience-dependent synapse pruning
Source: PLoS Biol. 2025 Dec 1;23(12):e3003524. doi: 10.1371/journal.pbio.3003524 (PMC12668486; doi:10.1371/journal.pbio.3003524)
Supplement: S1 Data — (XLSX) [file pbio.3003524.s008.xlsx]

## Sheet: Figure 2
Panel A (before normalization)						Statistical Analysis
Animal	Condition	VM7 RFP Intensity	Background Subtraction			Table Analyzed	VM7 Glial Intensity
CP-1	MO	47.878	10.709
CP-1	MO	44.254				Column B	EB
CP-2	MO	42.601	9.665			vs.	vs.
CP-2	MO	50.031				Column A	Oil
CP-3	MO	24.737	6.555
CP-3	MO	23.446				Unpaired t test
CP-4	MO	32.038	7.031			P value	6.9847e-09
CP-4	MO	21.525				P value summary	****
CP-1	EB	85.775	7.968			Significantly different (P < 0.05)?	Yes
CP-1	EB	95.668				One- or two-tailed P value?	Two-tailed
CP-2	EB	77.221	9.61			t, df	t=9.065, df=22
CP-2	EB	81.768
Cp-3	EB	120.838	10.641			How big is the difference?
CP-3	EB	97.517				Mean of column A	1.096
CP-4	EB	95.985	5.048			Mean of column B	3.753
CP-4	EB	90.135				Difference between means (B - A) ± SEM	2.657 ± 0.2931
CP-5	EB	121.795	7.223			95% confidence interval	2.049 to 3.265
CP-5	EB	126.453				R squared (eta squared)	0.7888
Panel C (top graph) (before normalization):			Normalized			F test to compare variances
Age	Condition	Repo PI	oil	EB		F, DFn, Dfd	2.554, 11, 11
CP-1	MO-control	165.335	0.887231	5.01695		P value	0.135122
CP-1	MO-control	170.566	0.873656	2.87513		P value summary	ns
CP-2	MO-control	194.951	1.14334	2.76336		Significantly different (P < 0.05)?	No
CP-2	MO-control	133.439	0.389134	2.52473
CP-3	MO-control	157.843	1.21428	4.18576		Data analyzed
CP-3	MO-control	195.776	1.49284	3.75468		Sample size, column A	12
Cp-4	MO-control	125.321	1.49284	4.58		Sample size, column B	12
CP-4	MO-control	187.325	1.7148	3.33615
CP-1	EB-Control	990.499	1.66253	5.00148		Table Analyzed	Data 6
CP-1	EB-control	557.95	1.66253	2.99988
CP-2	EB-Control	847.621	0.381176	3.98731		Column B	EB
CP-2	EB-Control	659.603	0.241019	4.01255		vs.	vs.
CP-3	EB-Control	986.325				Column A	Oil
CP-3	EB-Control	758.321
CP-4	EB-Control	965.214				Unpaired t test
CP-4	EB-Control	569.321				P value	<0.0001
Panel C (bottom graph) (before normalization):						P value summary	****
			oil	EB		Significantly different (P < 0.05)?	Yes
CP-4	MO	178.062	0.790134	1.42481		One- or two-tailed P value?	Two-tailed
CP-4	MO	204.487	0.69762	0.974195		t, df	t=4.914, df=26
CP-5	MO	161.482	0.843502	1.02085
CP-5	MO	173.51	0.842907	0.723359		How big is the difference?
CP-6	MO	140.122	0.770483	0.723359		Mean of column A	9213
CP-6	MO	143.821	0.770483	1.44736		Mean of column B	23515
CP-7	MO	166.898	0.975768	0.912072		Difference between means (B - A) ± SEM	14303 ± 2911
CP-7	MO	102.071	1.22372	1.35768		95% confidence interval	8320 to 20285
CP-1	EB	109.41		0.967916		R squared (eta squared)	0.4815
CP-1	EB	97.878		0.918387
CP-2	EB	109.345		1.48097		F test to compare variances
CP-2	EB	103.238				F, DFn, Dfd	5.905, 13, 13
CP-3	EB	168.285				P value	0.003
CP-3	EB	180.792				P value summary	**
CP-4	EB	155.057				Significantly different (P < 0.05)?	Yes
CP-4	EB	208.303
CP-5	EB	153.99				Data analyzed
CP-5	EB	136.812				Sample size, column A	14
						Sample size, column B	14
						Table Analyzed	VM7 Glia- 5HT2a RNAi
						Column B	EB
						vs.	vs.
						Column A	Oil
						Unpaired t test
						P value	0.3701
						P value summary	ns
						Significantly different (P < 0.05)?	No
						One- or two-tailed P value?	Two-tailed
						t, df	t=0.9170, df=20
						How big is the difference?
						Mean of column A	0.9791
						Mean of column B	1.086
						Difference between means (B - A) ± SEM	0.1073 ± 0.1170
						95% confidence interval	-0.1368 to 0.3514
						R squared (eta squared)	0.04035
						F test to compare variances
						F, DFn, Dfd	1.218, 10, 10
						P value	0.7614
						P value summary	ns
						Significantly different (P < 0.05)?	No
						Data analyzed
						Sample size, column A	11
						Sample size, column B	11

## Sheet: Figure 3
Control				ensheathing glia				Statistical Analysis
Animal	Condition	Innervation Volume		Animal	Condition	Innervation Volume
CON-1	MO	1379.23		CP-1	MO	1074.87		Table Analyzed	Trhn RNAi
CON-1	MO	1500.9		CP-1	MO	1137.83
CON-2	MO	1787.87		CP-2	MO	885.285		Two-way ANOVA	Ordinary
Con-2	MO	1518.54		CP-2	MO	1020.32		Alpha	0.05
CON-3	MO	1270.84		CP-3	MO	1151.61
CON-3	MO	1586.82		CP-3	MO	1196.11		Source of Variation	% of total variation	P value	P value summary	Significant?
CON-4	MO	1562.62		CP-4	MO	2761.03		Interaction	8.558	<0.0001	****	Yes
CON-4	MO	1579.81		CP-4	MO	2262.19		Row Factor	43.25	<0.0001	****	Yes
CON-5	MO	1860.48		CP-5	MO	2177.42		Column Factor	37.93	<0.0001	****	Yes
CON-5	MO	2056.25		CP-5	MO	2049.98
CON-1	EB	240.105		CP-6	MO	2332.72		ANOVA table	SS (Type III)	DF	MS	F (DFn, DFd)	P value
CON-1	EB	181.422		CP-6	MO	1812.48		Interaction	4190204	3	1396735	F (3, 68) = 31.41	P<0.0001
CON-2	EB	343.376		CP-7	MO	2079.86		Row Factor	21178862	1	21178862	F (1, 68) = 476.3	P<0.0001
Con-2	EB	204.896		CP-7	MO	2343.97		Column Factor	18572229	3	6190743	F (3, 68) = 139.2	P<0.0001
CON-3	EB	369.225		CP-1	EB	864.832		Residual	3023508	68	44463
CON-3	EB	198.171		CP-1	EB	759.832
CON-4	EB	208.898		CP-2	EB	819.84		Difference between row means
CON-4	EB	255.285		CP-2	EB	985.776		Predicted (LS) mean of oil	1742
CON-5	EB	269.428		CP-3	EB	1095.84		Predicted (LS) mean of EB	681.5
CON-5	EB	288.89		CP-3	EB	783.096		Difference between predicted means	1061
astrocyte-like glia				CP-4	EB	2068.72		SE of difference	48.6
Animal	Condition	Innervation Volume		CP-4	EB	2036.54		95% CI of difference	963.7 to 1158
CP-1	MO	1602.58		CP-5	EB	1997.1
CP-1	MO	1592.77		CP-5	EB	1816.24		Data summary
CP-2	MO	2111.1		CP-6	EB	2216.01		Number of columns (Column Factor)	4
CP-2	MO	2593.89		CP-6	EB	1698.51		Number of rows (Row Factor)	2
CP-3	MO	1996.88		CP-7	EB	1945.5		Number of values	76
CP-3	MO	1346.51		CP-7	EB	2205.9
CP-4	MO	1390.86						Number of families	1
CP-4	MO	1507.56		cortex glia				Number of comparisons per family	28
CP-5	MO	1461.45		Animal	Condition	Innervation Volume		Alpha	0.05
CP-5	MO	1838.89		CP-1	MO	1530.15
CP-1	EB	129.37		CP-1	MO	1253.37		Tukey's multiple comparisons test	Predicted (LS) mean diff.	95.00% CI of diff.	Below threshold?	Summary	Adjusted P Value
CP-1	EB	191.426		CP-2	MO	1502.78
CP-2	EB	349.148		CP-2	MO	1400.32		oil:control (UAS-Trhn RNAi) vs. oil:EG	-617.1	-929.9 to -304.3	Yes	****	<0.0001
CP-2	EB	289.765		CP-3	MO	1325.23		oil:control (UAS-Trhn RNAi) vs. oil:ALG	-133.9	-428.8 to 161.0	No	ns	0.8448
CP-3	EB	162.189		CP-3	MO	1125.32		oil:control (UAS-Trhn RNAi) vs. oil:Cortex Glia	223.6	-71.29 to 518.5	No	ns	0.2721
CP-3	EB	218.079		CP-4	MO	1702.32		oil:control (UAS-Trhn RNAi) vs. EB:control (UAS-Trhn RNAi)	1354	1059 to 1649	Yes	****	<0.0001
CP-4	EB	187.597		CP-4	MO	1296.32		oil:control (UAS-Trhn RNAi) vs. EB:EG	-387.7	-700.5 to -74.94	Yes	**	0.0056
CP-4	EB	392.738		CP-5	MO	1369.26		oil:control (UAS-Trhn RNAi) vs. EB:ALG	1371	1076 to 1666	Yes	****	<0.0001
CP-5	EB	258.431		CP-5	MO	1335.12		oil:control (UAS-Trhn RNAi) vs. EB:Cortex Glia	1378	1083 to 1673	Yes	****	<0.0001
CP-5	EB	212.408		CP-1	EB	240.321		oil:EG vs. oil:ALG	483.2	170.4 to 796.0	Yes	***	0.0002
CP-5	EB	422.407		CP-1	EB	130.258		oil:EG vs. oil:Cortex Glia	840.7	527.9 to 1154	Yes	****	<0.0001
				CP-2	EB	205.321		oil:EG vs. EB:control (UAS-Trhn RNAi)	1971	1659 to 2284	Yes	****	<0.0001
				CP-2	EB	402.365		oil:EG vs. EB:EG	229.4	-100.3 to 559.1	No	ns	0.3791
				CP-3	EB	182.324		oil:EG vs. EB:ALG	1988	1676 to 2301	Yes	****	<0.0001
				CP-3	EB	212.589		oil:EG vs. EB:Cortex Glia	1995	1682 to 2308	Yes	****	<0.0001
				CP-4	EB	215.325		oil:ALG vs. oil:Cortex Glia	357.5	62.63 to 652.4	Yes	**	0.0073
				CP-4	EB	305.219		oil:ALG vs. EB:control (UAS-Trhn RNAi)	1488	1193 to 1783	Yes	****	<0.0001
				CP-5	EB	255.321		oil:ALG vs. EB:EG	-253.8	-566.6 to 58.98	No	ns	0.1978
				CP-5	EB	178.269		oil:ALG vs. EB:ALG	1505	1210 to 1800	Yes	****	<0.0001
								oil:ALG vs. EB:Cortex Glia	1512	1217 to 1806	Yes	****	<0.0001
								oil:Cortex Glia vs. EB:control (UAS-Trhn RNAi)	1131	835.8 to 1426	Yes	****	<0.0001
								oil:Cortex Glia vs. EB:EG	-611.3	-924.1 to -298.6	Yes	****	<0.0001
								oil:Cortex Glia vs. EB:ALG	1148	852.7 to 1443	Yes	****	<0.0001
								oil:Cortex Glia vs. EB:Cortex Glia	1154	859.1 to 1449	Yes	****	<0.0001
								EB:control (UAS-Trhn RNAi) vs. EB:EG	-1742	-2055 to -1429	Yes	****	<0.0001
								EB:control (UAS-Trhn RNAi) vs. EB:ALG	16.85	-278.0 to 311.8	No	ns	>0.9999
								EB:control (UAS-Trhn RNAi) vs. EB:Cortex Glia	23.24	-271.7 to 318.1	No	ns	>0.9999
								EB:EG vs. EB:ALG	1759	1446 to 2072	Yes	****	<0.0001
								EB:EG vs. EB:Cortex Glia	1765	1453 to 2078	Yes	****	<0.0001
								EB:ALG vs. EB:Cortex Glia	6.384	-288.5 to 301.3	No	ns	>0.9999
								Test details	Predicted (LS) mean 1	Predicted (LS) mean 2	Predicted (LS) mean diff.	SE of diff.	N1	N2	q	DF
								oil:control (UAS-Trhn RNAi) vs. oil:EG	1610	2227	-617.1	100	10	8	8.726	68
								oil:control (UAS-Trhn RNAi) vs. oil:ALG	1610	1744	-133.9	94.3	10	10	2.008	68
								oil:control (UAS-Trhn RNAi) vs. oil:Cortex Glia	1610	1387	223.6	94.3	10	10	3.354	68
								oil:control (UAS-Trhn RNAi) vs. EB:control (UAS-Trhn RNAi)	1610	256	1354	94.3	10	10	20.31	68
								oil:control (UAS-Trhn RNAi) vs. EB:EG	1610	1998	-387.7	100	10	8	5.482	68
								oil:control (UAS-Trhn RNAi) vs. EB:ALG	1610	239.1	1371	94.3	10	10	20.56	68
								oil:control (UAS-Trhn RNAi) vs. EB:Cortex Glia	1610	232.7	1378	94.3	10	10	20.66	68
								oil:EG vs. oil:ALG	2227	1744	483.2	100	8	10	6.832	68
								oil:EG vs. oil:Cortex Glia	2227	1387	840.7	100	8	10	11.89	68
								oil:EG vs. EB:control (UAS-Trhn RNAi)	2227	256	1971	100	8	10	27.88	68
								oil:EG vs. EB:EG	2227	1998	229.4	105.4	8	8	3.077	68
								oil:EG vs. EB:ALG	2227	239.1	1988	100	8	10	28.11	68
								oil:EG vs. EB:Cortex Glia	2227	232.7	1995	100	8	10	28.2	68
								oil:ALG vs. oil:Cortex Glia	1744	1387	357.5	94.3	10	10	5.362	68
								oil:ALG vs. EB:control (UAS-Trhn RNAi)	1744	256	1488	94.3	10	10	22.32	68
								oil:ALG vs. EB:EG	1744	1998	-253.8	100	10	8	3.589	68
								oil:ALG vs. EB:ALG	1744	239.1	1505	94.3	10	10	22.57	68
								oil:ALG vs. EB:Cortex Glia	1744	232.7	1512	94.3	10	10	22.67	68
								oil:Cortex Glia vs. EB:control (UAS-Trhn RNAi)	1387	256	1131	94.3	10	10	16.96	68
								oil:Cortex Glia vs. EB:EG	1387	1998	-611.3	100	10	8	8.644	68
								oil:Cortex Glia vs. EB:ALG	1387	239.1	1148	94.3	10	10	17.21	68
								oil:Cortex Glia vs. EB:Cortex Glia	1387	232.7	1154	94.3	10	10	17.31	68
								EB:control (UAS-Trhn RNAi) vs. EB:EG	256	1998	-1742	100	10	8	24.63	68
								EB:control (UAS-Trhn RNAi) vs. EB:ALG	256	239.1	16.85	94.3	10	10	0.2528	68
								EB:control (UAS-Trhn RNAi) vs. EB:Cortex Glia	256	232.7	23.24	94.3	10	10	0.3485	68
								EB:EG vs. EB:ALG	1998	239.1	1759	100	8	10	24.87	68
								EB:EG vs. EB:Cortex Glia	1998	232.7	1765	100	8	10	24.96	68
								EB:ALG vs. EB:Cortex Glia	239.1	232.7	6.384	94.3	10	10	0.09574	68

## Sheet: Figure 4
Control			astrocyte-like glia			ensheathing glia			cortex glia				Statistical Analysis
oil	EB		oil	EB		oil	EB		oil	EB
1919.74	624.607		1930.9	1480.84		1849.61	397.892		1266.73	617.159			Table Analyzed	5HT2A
1902.21	365.772		2227.51	1709.6		1736.6	518.663		1929.73	469.003
1927.04	1154.92		1963.75	2118.08		1544.96	485.16		1734.42	337.48			Two-way ANOVA	Ordinary
2559.31	1193.69		1848.78	1869.3		2037.82	282.588		1548.75	0			Alpha	0.05
1446.36	1731.09		2180.92	1875.13		2273.86	498.729		1806.53	0
1636.91	1029.58		1675.65	1133.89		2164.44	544.824		1728.59	0			Source of Variation	% of total variation	P value	P value summary	Significant?
2042.03	0		2158.16	1960.34		1590.28	692.874		1909.01	0			Interaction	11.54	2.4048e-11	****	Yes
2010.16	0		2091.17	2535.78		1304.12	545.942		2552.73	0			odorant condition	41.96	<0.000000000000001	****	Yes
2530.35	0		1665.54	2179.33		900.468	0		1759.82	211.242			glial subtype	13.31	1.154e-12	****	Yes
2680.34	0		1924.1	2412.53		1156.61	0		1826.97	495.312
1687.88	0			1197.87		1507.37	560.211						ANOVA table	SS (Type III)	DF	MS	F (DFn, DFd)	P value
2013.51	0			1275.37		2113.63	609.649						Interaction	9649843	3	3216614	F (3, 106) = 22.49	P=0.000000000024048
2229.46	0												odorant condition	35091265	1	35091265	F (1, 106) = 245.4	P<0.000000000000001
2121.56	0												glial subtype	11133168	3	3711056	F (3, 106) = 25.95	P=0.000000000001154
1774.77	0												Residual	15160550	106	143024
2256.93	138.024
2054.39	0												Difference between row means
1680.42	607.107												Predicted (LS) mean of oil	1876
1752.53	0												Predicted (LS) mean of EB	697.1
2132.57	0												Difference between predicted means	1179
1813.55	233.85												SE of difference	75.24
2332.61	0												95% CI of difference	1029 to 1328
2827.45	487.369
1816.76	469.251												Data summary
													Number of columns (glial subtype)	4
													Number of rows (odorant condition)	2
													Number of values	114
													Number of families	1
													Number of comparisons per family	28
													Alpha	0.05
													Tukey's multiple comparisons test	Predicted (LS) mean diff.	95.00% CI of diff.	Below threshold?	Summary	Adjusted P Value
													oil:control (UAS-5HT2A RNAi) vs. oil:Astrocyte-like Glia	81.22	-359.0 to 521.4	No	ns	0.999144
													oil:control (UAS-5HT2A RNAi) vs. oil:Ensheithing Glia	366.2	-47.25 to 779.7	No	ns	0.122522
													oil:control (UAS-5HT2A RNAi) vs. oil:Cortex Glia	241.5	-198.6 to 681.7	No	ns	0.689235
													oil:control (UAS-5HT2A RNAi) vs. EB:control (UAS-5HT2A RNAi)	1713	1375 to 2051	Yes	****	5e-14
													oil:control (UAS-5HT2A RNAi) vs. EB:Astrocyte-like Glia	235.5	-177.9 to 649.0	No	ns	0.647108
													oil:control (UAS-5HT2A RNAi) vs. EB:Ensheithing Glia	1620	1206 to 2033	Yes	****	6e-14
													oil:control (UAS-5HT2A RNAi) vs. EB:Cortex Glia	1835	1395 to 2275	Yes	****	5.1e-14
													oil:Astrocyte-like Glia vs. oil:Ensheithing Glia	285	-215.7 to 785.7	No	ns	0.648074
													oil:Astrocyte-like Glia vs. oil:Cortex Glia	160.3	-362.7 to 683.3	No	ns	0.980407
													oil:Astrocyte-like Glia vs. EB:control (UAS-5HT2A RNAi)	1632	1192 to 2072	Yes	****	7.6e-14
													oil:Astrocyte-like Glia vs. EB:Astrocyte-like Glia	154.3	-346.4 to 655.1	No	ns	0.979809
													oil:Astrocyte-like Glia vs. EB:Ensheithing Glia	1539	1038 to 2039	Yes	****	1.43e-13
													oil:Astrocyte-like Glia vs. EB:Cortex Glia	1754	1231 to 2277	Yes	****	1.15e-13
													oil:Ensheithing Glia vs. oil:Cortex Glia	-124.7	-625.4 to 376.1	No	ns	0.994287
													oil:Ensheithing Glia vs. EB:control (UAS-5HT2A RNAi)	1347	933.4 to 1760	Yes	****	1.21e-13
													oil:Ensheithing Glia vs. EB:Astrocyte-like Glia	-130.7	-608.1 to 346.7	No	ns	0.989874
													oil:Ensheithing Glia vs. EB:Ensheithing Glia	1254	776.2 to 1731	Yes	****	2.5512e-11
													oil:Ensheithing Glia vs. EB:Cortex Glia	1469	967.9 to 1969	Yes	****	3.2e-13
													oil:Cortex Glia vs. EB:control (UAS-5HT2A RNAi)	1472	1031 to 1912	Yes	****	1.16e-13
													oil:Cortex Glia vs. EB:Astrocyte-like Glia	-6.013	-506.8 to 494.7	No	ns	1
													oil:Cortex Glia vs. EB:Ensheithing Glia	1378	877.5 to 1879	Yes	****	3.565e-12
													oil:Cortex Glia vs. EB:Cortex Glia	1593	1070 to 2116	Yes	****	1.58e-13
													EB:control (UAS-5HT2A RNAi) vs. EB:Astrocyte-like Glia	-1478	-1891 to -1064	Yes	****	9.2e-14
													EB:control (UAS-5HT2A RNAi) vs. EB:Ensheithing Glia	-93.24	-506.7 to 320.2	No	ns	0.996909
													EB:control (UAS-5HT2A RNAi) vs. EB:Cortex Glia	121.8	-318.4 to 562.0	No	ns	0.989213
													EB:Astrocyte-like Glia vs. EB:Ensheithing Glia	1384	906.9 to 1862	Yes	****	4.58e-13
													EB:Astrocyte-like Glia vs. EB:Cortex Glia	1599	1099 to 2100	Yes	****	1.27e-13
													EB:Ensheithing Glia vs. EB:Cortex Glia	215	-285.7 to 715.8	No	ns	0.886198
													Test details	Predicted (LS) mean 1	Predicted (LS) mean 2	Predicted (LS) mean diff.	SE of diff.	N1	N2	q	DF
													oil:control (UAS-5HT2A RNAi) vs. oil:Astrocyte-like Glia	2048	1967	81.22	142.3	24	10	0.8069	106
													oil:control (UAS-5HT2A RNAi) vs. oil:Ensheithing Glia	2048	1682	366.2	133.7	24	12	3.873	106
													oil:control (UAS-5HT2A RNAi) vs. oil:Cortex Glia	2048	1806	241.5	142.3	24	10	2.4	106
													oil:control (UAS-5HT2A RNAi) vs. EB:control (UAS-5HT2A RNAi)	2048	334.8	1713	109.2	24	24	22.19	106
													oil:control (UAS-5HT2A RNAi) vs. EB:Astrocyte-like Glia	2048	1812	235.5	133.7	24	12	2.491	106
													oil:control (UAS-5HT2A RNAi) vs. EB:Ensheithing Glia	2048	428	1620	133.7	24	12	17.13	106
													oil:control (UAS-5HT2A RNAi) vs. EB:Cortex Glia	2048	213	1835	142.3	24	10	18.23	106
													oil:Astrocyte-like Glia vs. oil:Ensheithing Glia	1967	1682	285	161.9	10	12	2.489	106
													oil:Astrocyte-like Glia vs. oil:Cortex Glia	1967	1806	160.3	169.1	10	10	1.341	106
													oil:Astrocyte-like Glia vs. EB:control (UAS-5HT2A RNAi)	1967	334.8	1632	142.3	10	24	16.21	106
													oil:Astrocyte-like Glia vs. EB:Astrocyte-like Glia	1967	1812	154.3	161.9	10	12	1.348	106
													oil:Astrocyte-like Glia vs. EB:Ensheithing Glia	1967	428	1539	161.9	10	12	13.44	106
													oil:Astrocyte-like Glia vs. EB:Cortex Glia	1967	213	1754	169.1	10	10	14.66	106
													oil:Ensheithing Glia vs. oil:Cortex Glia	1682	1806	-124.7	161.9	12	10	1.089	106
													oil:Ensheithing Glia vs. EB:control (UAS-5HT2A RNAi)	1682	334.8	1347	133.7	12	24	14.25	106
													oil:Ensheithing Glia vs. EB:Astrocyte-like Glia	1682	1812	-130.7	154.4	12	12	1.197	106
													oil:Ensheithing Glia vs. EB:Ensheithing Glia	1682	428	1254	154.4	12	12	11.48	106
													oil:Ensheithing Glia vs. EB:Cortex Glia	1682	213	1469	161.9	12	10	12.83	106
													oil:Cortex Glia vs. EB:control (UAS-5HT2A RNAi)	1806	334.8	1472	142.3	10	24	14.62	106
													oil:Cortex Glia vs. EB:Astrocyte-like Glia	1806	1812	-6.013	161.9	10	12	0.05251	106
													oil:Cortex Glia vs. EB:Ensheithing Glia	1806	428	1378	161.9	10	12	12.04	106
													oil:Cortex Glia vs. EB:Cortex Glia	1806	213	1593	169.1	10	10	13.32	106
													EB:control (UAS-5HT2A RNAi) vs. EB:Astrocyte-like Glia	334.8	1812	-1478	133.7	24	12	15.63	106
													EB:control (UAS-5HT2A RNAi) vs. EB:Ensheithing Glia	334.8	428	-93.24	133.7	24	12	0.9862	106
													EB:control (UAS-5HT2A RNAi) vs. EB:Cortex Glia	334.8	213	121.8	142.3	24	10	1.21	106
													EB:Astrocyte-like Glia vs. EB:Ensheithing Glia	1812	428	1384	154.4	12	12	12.68	106
													EB:Astrocyte-like Glia vs. EB:Cortex Glia	1812	213	1599	161.9	12	10	13.97	106
													EB:Ensheithing Glia vs. EB:Cortex Glia	428	213	215	161.9	12	10	1.878	106

## Sheet: Figure 5
animal	genotype	condition	VM7 innervation		Statistical Analysis
cp-1	control	MO	2182.19
cp-1	control	MO	2364.73		Table Analyzed	Rescue Experiments-VM7
cp-2	control	MO	2031.02
cp-2	control	MO	2512.8		Two-way ANOVA	Ordinary
cp-3	control	MO	1832.1		Alpha	0.05
cp-3	control	MO	1989.56
cp-1	control	EB	0		Source of Variation	% of total variation	P value	P value summary	Significant?
cp-1	control	EB	0		Interaction	13.48	1.118e-12	****	Yes
cp-2	control	EB	555.852		Row Factor	52.69	<0.000000000000001	****	Yes
cp-2	control	EB	745.476		Column Factor	17.84	2e-15	****	Yes
cp-3	control	EB	396.169
cp-3	control	EB	847.361		ANOVA table	SS	DF	MS	F (DFn, DFd)	P value
cp-1	KO	MO	1760.91		Interaction	6740869	2	3370435	F (2, 90) = 37.95	P=0.000000000001118
cp-1	KO	MO	2314.88		Row Factor	26346025	1	26346025	F (1, 90) = 296.6	P<0.000000000000001
cp-2	KO	MO	2067.8		Column Factor	8918666	2	4459333	F (2, 90) = 50.21	P=0.000000000000002
cp-2	KO	MO	1989.29		Residual	7993687	90	88819
cp-3	KO	MO	1973.81
cp-3	KO	MO	1962.12		Difference between row means
cp-1	KO	EB	1737.8		Mean of oil	2028
cp-1	KO	EB	1674.56		Mean of EB	980.3
cp-2	KO	EB	1903.45		Difference between means	1048
cp-2	KO	EB	1299.62		SE of difference	60.83
cp-3	KO	EB	1313.32		95% CI of difference	926.9 to 1169
cp-3	KO	EB	1658.81
cp-1	rescue	MO	2067.8		Data summary
cp-1	rescue	MO	1816.35		Number of columns (Column Factor)	3
cp-2	rescue	MO	2067.15		Number of rows (Row Factor)	2
cp-2	rescue	MO	2219.95		Number of values	96
cp-3	rescue	MO	1816.31
cp-3	rescue	MO	1645.78		Compare cell means regardless of rows and columns
cp-1	rescue	EB	698.056
cp-1	rescue	EB	508.063		Number of families	1
cp-2	rescue	EB	0		Number of comparisons per family	15
cp-2	rescue	EB	0		Alpha	0.05
cp-3	rescue	EB	194.056
cp-3	rescue	EB	383.056		Tukey's multiple comparisons test	Mean Diff.	95.00% CI of diff.	Below threshold?	Summary	Adjusted P Value
cp-4	control	MO	2067.8
cp-4	control	MO	1899.94		oil:control vs. oil:5HT2A R KO	-139	-445.9 to 167.8	No	ns	0.77346
cp-5	control	MO	2010.18		oil:control vs. oil:Rescue	-100.2	-407.0 to 206.6	No	ns	0.931897
cp-5	control	MO	1669.86		oil:control vs. EB :control	1336	1029 to 1643	Yes	****	4.35357e-10
cp-6	control	MO	1942.31		oil:control vs. EB :5HT2A R KO	165.4	-141.4 to 472.2	No	ns	0.620327
cp-6	control	MO	1956.39		oil:control vs. EB :Rescue	1403	1096 to 1709	Yes	****	4.35355e-10
cp-7	control	MO	1800.56		oil:5HT2A R KO vs. oil:Rescue	38.86	-268.0 to 345.7	No	ns	0.99908
cp-7	control	MO	1737.8		oil:5HT2A R KO vs. EB :control	1475	1168 to 1782	Yes	****	4.35354e-10
cp-8	control	MO	1594.86		oil:5HT2A R KO vs. EB :5HT2A R KO	304.5	-2.378 to 611.3	No	ns	0.0530308
cp-8	control	MO	1579.81		oil:5HT2A R KO vs. EB :Rescue	1542	1235 to 1848	Yes	****	4.35354e-10
cp-4	KO	MO	2231.03		oil:Rescue vs. EB :control	1436	1129 to 1743	Yes	****	4.35355e-10
cp-4	KO	MO	2084.73		oil:Rescue vs. EB :5HT2A R KO	265.6	-41.24 to 572.4	No	ns	0.129059
cp-5	KO	MO	2067.8		oil:Rescue vs. EB :Rescue	1503	1196 to 1810	Yes	****	4.35354e-10
cp-5	KO	MO	1826.65		EB :control vs. EB :5HT2A R KO	-1171	-1477 to -863.7	Yes	****	4.35382e-10
cp-6	KO	MO	1985.53		EB :control vs. EB :Rescue	66.61	-240.2 to 373.4	No	ns	0.988301
cp-6	KO	MO	2046.25		EB :5HT2A R KO vs. EB :Rescue	1237	930.3 to 1544	Yes	****	4.35368e-10
cp-7	KO	MO	2315.3
cp-7	KO	MO	2446.31
cp-8	KO	MO	2043.72		Test details	Mean 1	Mean 2	Mean Diff.	SE of diff.	N1	N2	q	DF
cp-8	KO	MO	2280.53
cp-4	rescue	MO	2118.01		oil:control vs. oil:5HT2A R KO	1948	2087	-139	105.4	16	16	1.866	90
cp-4	rescue	MO	2232.8		oil:control vs. oil:Rescue	1948	2048	-100.2	105.4	16	16	1.345	90
cp-5	rescue	MO	2098.11		oil:control vs. EB :control	1948	612.3	1336	105.4	16	16	17.93	90
cp-5	rescue	MO	1922.32		oil:control vs. EB :5HT2A R KO	1948	1783	165.4	105.4	16	16	2.22	90
cp-6	rescue	MO	1824.37		oil:control vs. EB :Rescue	1948	545.7	1403	105.4	16	16	18.83	90
cp-6	rescue	MO	2148.69		oil:5HT2A R KO vs. oil:Rescue	2087	2048	38.86	105.4	16	16	0.5216	90
cp-7	rescue	MO	2117.3		oil:5HT2A R KO vs. EB :control	2087	612.3	1475	105.4	16	16	19.8	90
cp-7	rescue	MO	253815		oil:5HT2A R KO vs. EB :5HT2A R KO	2087	1783	304.5	105.4	16	16	4.086	90
cp-8	rescue	MO	2074		oil:5HT2A R KO vs. EB :Rescue	2087	545.7	1542	105.4	16	16	20.69	90
cp-8	rescue	MO	2067.8		oil:Rescue vs. EB :control	2048	612.3	1436	105.4	16	16	19.28	90
cp-4	control	EB	555.852		oil:Rescue vs. EB :5HT2A R KO	2048	1783	265.6	105.4	16	16	3.565	90
cp-4	control	EB	869.699		oil:Rescue vs. EB :Rescue	2048	545.7	1503	105.4	16	16	20.17	90
cp-5	control	EB	629.424		EB :control vs. EB :5HT2A R KO	612.3	1783	-1171	105.4	16	16	15.71	90
cp-5	control	EB	892.404		EB :control vs. EB :Rescue	612.3	545.7	66.61	105.4	16	16	0.894	90
cp-6	control	EB	611.127		EB :5HT2A R KO vs. EB :Rescue	1783	545.7	1237	105.4	16	16	16.61	90
cp-6	control	EB	699.435
cp-7	control	EB	912.697
cp-7	control	EB	872.062
cp-8	control	EB	685.542
cp-8	control	EB	523.136
cp-4	KO	EB	2577.1
cp-4	KO	EB	2204.01
cp-5	KO	EB	1782.05
cp-5	KO	EB	2208.11
cp-6	KO	EB	1730.46
cp-6	KO	EB	2068.23
cp-7	KO	EB	1595.22
cp-7	KO	EB	1936.9
cp-8	KO	EB	2019.57
cp-8	KO	EB	816.156
cp-4	rescue	EB	731.296
cp-4	rescue	EB	902.517
cp-5	rescue	EB	962.197
cp-5	rescue	EB	1292.3
cp-6	rescue	EB	974.384
cp-6	rescue	EB	240.405
cp-7	rescue	EB	576.757
cp-7	rescue	EB	331.065
cp-8	rescue	EB	466.603
cp-8	rescue	EB	469.74

## Sheet: Figure 6
Control (18)			Control (28)
oil	EB		oil	EB		*Values are innervation volume of the VM7
4982.04	2988.75		3085.98	3485.19
3735.56	3588.34		2264.86	2000.38		Statistical Analysis
3911.13	5245.49		4095.66	2782.79
3126.69	4537.46		3491.16	3155.97		Table Analyzed	5HT2A OE-Glial Subtypes
4773.11	2429.31		3275.05	4270.08
3989.51	4155.73		3363.95	3387.56		Two-way ANOVA	Ordinary
4139.49	3430.31		2554.6	3512.03		Alpha	0.05
3755.4	2777.83		3842.45	3974.8
2819.81	3305.36		2982.97	3284.8		Source of Variation	% of total variation	P value	P value summary	Significant?
2695.6	3400.05		2417.8	3061.94		Interaction	44.78	<0.000000000000001	****	Yes
						Row Factor	6.616	5.50785e-06	****	Yes
ALG (18)			ALG (28)			Column Factor	17.36	2.99109e-09	****	Yes
oil	EB		oil	EB
4930.66	2839.83		5779.78	591.354		ANOVA table	SS	DF	MS	F (DFn, DFd)	P value
4022.09	2663.75		4110.28	670.356		Interaction	53135128	5	10627026	F (5, 108) = 30.97	P<0.000000000000001
3296.99	3029.8		3981.02	796.995		Row Factor	7849708	1	7849708	F (1, 108) = 22.87	P=0.000005507847629
2969.26	3380.22		3738.55	610.886		Column Factor	20597974	5	4119595	F (5, 108) = 12.00	P=0.000000002991091
3230.95	3080.53		3786.83	1004.36		Residual	37064270	108	343188
2975.22	3089.8		4625.63	747.198
3035.83	4236.55		3649.38	740.873		Difference between row means
3467.56	3433.23		3401.8	515.541		Mean of oil	3428
3358.51	3944.07		3750.03	346.353		Mean of EB	2917
3009.92	3358.12		3501.86	240.188		Difference between means	511.5
						SE of difference	107
EG (18)			EG (28)			95% CI of difference	299.5 to 723.5
oil	EB		oil	EB
3496.48	3456.89		3258.57	4172.83		Data summary
4426.14	3942.4		2503.25	3776.01		Number of columns (Column Factor)	6
2881.05	2275.53		2237.89	3030.41		Number of rows (Row Factor)	2
3172.53	2278.02		2907.11	3936.89		Number of values	120
3257.83	2809.75		2681.5	3347.39
2812.91	2837.61		3118.28	4241.57		Compare cell means regardless of rows and columns
3079.32	3464.5		2599.41	3060.44
2741.82	2921.04		2997.49	3817.65		Number of families	1
3223.11	3208.88		3701.01	3171.84		Number of comparisons per family	66
3344.3	3443.82		3341.1	3726.95		Alpha	0.05
						Tukey's multiple comparisons test	Mean Diff.	95.00% CI of diff.	Below threshold?	Summary	Adjusted P Value
						oil :control-18 vs. oil :control-28	655.4	-219.9 to 1531	No	ns	0.350398
						oil :control-18 vs. oil :ALG-18	363.1	-512.1 to 1238	No	ns	0.963839
						oil :control-18 vs. oil :ALG-28	-239.7	-1115 to 635.6	No	ns	0.998841
						oil :control-18 vs. oil :EG-18	549.3	-326.0 to 1425	No	ns	0.626236
						oil :control-18 vs. oil :EG-28	858.3	-17.01 to 1734	No	ns	0.0599576
						oil :control-18 vs. EB :control-18	207	-668.3 to 1082	No	ns	0.999708
						oil :control-18 vs. EB :control-28	501.3	-374.0 to 1377	No	ns	0.748331
						oil :control-18 vs. EB :ALG-18	487.2	-388.0 to 1363	No	ns	0.780716
						oil :control-18 vs. EB :ALG-28	3166	2291 to 4042	Yes	****	<0.000000000000001
						oil :control-18 vs. EB :EG-18	729	-146.3 to 1604	No	ns	0.2025
						oil :control-18 vs. EB :EG-28	164.6	-710.6 to 1040	No	ns	0.99997
						oil :control-28 vs. oil :ALG-18	-292.3	-1168 to 583.0	No	ns	0.993367
						oil :control-28 vs. oil :ALG-28	-895.1	-1770 to -19.79	Yes	*	0.0402461
						oil :control-28 vs. oil :EG-18	-106.1	-981.4 to 769.2	No	ns	1
						oil :control-28 vs. oil :EG-28	202.9	-672.4 to 1078	No	ns	0.999759
						oil :control-28 vs. EB :control-18	-448.4	-1324 to 426.9	No	ns	0.859019
						oil :control-28 vs. EB :control-28	-154.1	-1029 to 721.2	No	ns	0.999984
						oil :control-28 vs. EB :ALG-18	-168.1	-1043 to 707.1	No	ns	0.999962
						oil :control-28 vs. EB :ALG-28	2511	1636 to 3386	Yes	****	1.21e-13
						oil :control-28 vs. EB :EG-18	73.61	-801.7 to 948.9	No	ns	1
						oil :control-28 vs. EB :EG-28	-490.8	-1366 to 384.5	No	ns	0.772799
						oil :ALG-18 vs. oil :ALG-28	-602.8	-1478 to 272.5	No	ns	0.482424
						oil :ALG-18 vs. oil :EG-18	186.1	-689.1 to 1061	No	ns	0.999896
						oil :ALG-18 vs. oil :EG-28	495.1	-380.1 to 1370	No	ns	0.762731
						oil :ALG-18 vs. EB :control-18	-156.2	-1031 to 719.1	No	ns	0.999982
						oil :ALG-18 vs. EB :control-28	138.1	-737.1 to 1013	No	ns	0.999995
						oil :ALG-18 vs. EB :ALG-18	124.1	-751.2 to 999.4	No	ns	0.999998
						oil :ALG-18 vs. EB :ALG-28	2803	1928 to 3679	Yes	****	6.6e-14
						oil :ALG-18 vs. EB :EG-18	365.9	-509.4 to 1241	No	ns	0.961853
						oil :ALG-18 vs. EB :EG-28	-198.5	-1074 to 676.8	No	ns	0.999805
						oil :ALG-28 vs. oil :EG-18	789	-86.32 to 1664	No	ns	0.119549
						oil :ALG-28 vs. oil :EG-28	1098	222.7 to 1973	Yes	**	0.00317668
						oil :ALG-28 vs. EB :control-18	446.7	-428.6 to 1322	No	ns	0.862134
						oil :ALG-28 vs. EB :control-28	741	-134.3 to 1616	No	ns	0.183294
						oil :ALG-28 vs. EB :ALG-18	726.9	-148.4 to 1602	No	ns	0.20596
						oil :ALG-28 vs. EB :ALG-28	3406	2531 to 4281	Yes	****	<0.000000000000001
						oil :ALG-28 vs. EB :EG-18	968.7	93.39 to 1844	Yes	*	0.017058
						oil :ALG-28 vs. EB :EG-28	404.3	-471.0 to 1280	No	ns	0.924733
						oil :EG-18 vs. oil :EG-28	309	-566.3 to 1184	No	ns	0.989503
						oil :EG-18 vs. EB :control-18	-342.3	-1218 to 533.0	No	ns	0.976592
						oil :EG-18 vs. EB :control-28	-48	-923.3 to 827.3	No	ns	1
						oil :EG-18 vs. EB :ALG-18	-62.04	-937.3 to 813.2	No	ns	1
						oil :EG-18 vs. EB :ALG-28	2617	1742 to 3492	Yes	****	1.01e-13
						oil :EG-18 vs. EB :EG-18	179.7	-695.6 to 1055	No	ns	0.999927
						oil :EG-18 vs. EB :EG-28	-384.7	-1260 to 490.6	No	ns	0.945914
						oil :EG-28 vs. EB :control-18	-651.3	-1527 to 224.0	No	ns	0.360004
						oil :EG-28 vs. EB :control-28	-357	-1232 to 518.3	No	ns	0.968037
						oil :EG-28 vs. EB :ALG-18	-371	-1246 to 504.2	No	ns	0.957859
						oil :EG-28 vs. EB :ALG-28	2308	1433 to 3183	Yes	****	1.635e-12
						oil :EG-28 vs. EB :EG-18	-129.3	-1005 to 746.0	No	ns	0.999997
						oil :EG-28 vs. EB :EG-28	-693.6	-1569 to 181.6	No	ns	0.267266
						EB :control-18 vs. EB :control-28	294.3	-581.0 to 1170	No	ns	0.992967
						EB :control-18 vs. EB :ALG-18	280.3	-595.0 to 1156	No	ns	0.995348
						EB :control-18 vs. EB :ALG-28	2959	2084 to 3835	Yes	****	3.1e-14
						EB :control-18 vs. EB :EG-18	522	-353.3 to 1397	No	ns	0.69735
						EB :control-18 vs. EB :EG-28	-42.34	-917.6 to 832.9	No	ns	1
						EB :control-28 vs. EB :ALG-18	-14.04	-889.3 to 861.2	No	ns	>0.999999999999999
						EB :control-28 vs. EB :ALG-28	2665	1790 to 3540	Yes	****	8.9e-14
						EB :control-28 vs. EB :EG-18	227.7	-647.6 to 1103	No	ns	0.999278
						EB :control-28 vs. EB :EG-28	-336.6	-1212 to 538.6	No	ns	0.979378
						EB :ALG-18 vs. EB :ALG-28	2679	1804 to 3554	Yes	****	8.7e-14
						EB :ALG-18 vs. EB :EG-18	241.7	-633.5 to 1117	No	ns	0.998746
						EB :ALG-18 vs. EB :EG-28	-322.6	-1198 to 552.7	No	ns	0.985183
						EB :ALG-28 vs. EB :EG-18	-2437	-3313 to -1562	Yes	****	2.13e-13
						EB :ALG-28 vs. EB :EG-28	-3002	-3877 to -2127	Yes	****	2.3e-14
						EB :EG-18 vs. EB :EG-28	-564.4	-1440 to 310.9	No	ns	0.585777
						Test details	Mean 1	Mean 2	Mean Diff.	SE of diff.	N1	N2	q	DF
						oil :control-18 vs. oil :control-28	3793	3137	655.4	262	10	10	3.538	108
						oil :control-18 vs. oil :ALG-18	3793	3430	363.1	262	10	10	1.96	108
						oil :control-18 vs. oil :ALG-28	3793	4033	-239.7	262	10	10	1.294	108
						oil :control-18 vs. oil :EG-18	3793	3244	549.3	262	10	10	2.965	108
						oil :control-18 vs. oil :EG-28	3793	2935	858.3	262	10	10	4.633	108
						oil :control-18 vs. EB :control-18	3793	3586	207	262	10	10	1.117	108
						oil :control-18 vs. EB :control-28	3793	3292	501.3	262	10	10	2.706	108
						oil :control-18 vs. EB :ALG-18	3793	3306	487.2	262	10	10	2.63	108
						oil :control-18 vs. EB :ALG-28	3793	626.4	3166	262	10	10	17.09	108
						oil :control-18 vs. EB :EG-18	3793	3064	729	262	10	10	3.935	108
						oil :control-18 vs. EB :EG-28	3793	3628	164.6	262	10	10	0.8887	108
						oil :control-28 vs. oil :ALG-18	3137	3430	-292.3	262	10	10	1.578	108
						oil :control-28 vs. oil :ALG-28	3137	4033	-895.1	262	10	10	4.832	108
						oil :control-28 vs. oil :EG-18	3137	3244	-106.1	262	10	10	0.5727	108
						oil :control-28 vs. oil :EG-28	3137	2935	202.9	262	10	10	1.095	108
						oil :control-28 vs. EB :control-18	3137	3586	-448.4	262	10	10	2.421	108
						oil :control-28 vs. EB :control-28	3137	3292	-154.1	262	10	10	0.8319	108
						oil :control-28 vs. EB :ALG-18	3137	3306	-168.1	262	10	10	0.9076	108
						oil :control-28 vs. EB :ALG-28	3137	626.4	2511	262	10	10	13.55	108
						oil :control-28 vs. EB :EG-18	3137	3064	73.61	262	10	10	0.3973	108
						oil :control-28 vs. EB :EG-28	3137	3628	-490.8	262	10	10	2.649	108
						oil :ALG-18 vs. oil :ALG-28	3430	4033	-602.8	262	10	10	3.254	108
						oil :ALG-18 vs. oil :EG-18	3430	3244	186.1	262	10	10	1.005	108
						oil :ALG-18 vs. oil :EG-28	3430	2935	495.1	262	10	10	2.673	108
						oil :ALG-18 vs. EB :control-18	3430	3586	-156.2	262	10	10	0.843	108
						oil :ALG-18 vs. EB :control-28	3430	3292	138.1	262	10	10	0.7457	108
						oil :ALG-18 vs. EB :ALG-18	3430	3306	124.1	262	10	10	0.6699	108
						oil :ALG-18 vs. EB :ALG-28	3430	626.4	2803	262	10	10	15.13	108
						oil :ALG-18 vs. EB :EG-18	3430	3064	365.9	262	10	10	1.975	108
						oil :ALG-18 vs. EB :EG-28	3430	3628	-198.5	262	10	10	1.072	108
						oil :ALG-28 vs. oil :EG-18	4033	3244	789	262	10	10	4.259	108
						oil :ALG-28 vs. oil :EG-28	4033	2935	1098	262	10	10	5.927	108
						oil :ALG-28 vs. EB :control-18	4033	3586	446.7	262	10	10	2.411	108
						oil :ALG-28 vs. EB :control-28	4033	3292	741	262	10	10	4	108
						oil :ALG-28 vs. EB :ALG-18	4033	3306	726.9	262	10	10	3.924	108
						oil :ALG-28 vs. EB :ALG-28	4033	626.4	3406	262	10	10	18.39	108
						oil :ALG-28 vs. EB :EG-18	4033	3064	968.7	262	10	10	5.229	108
						oil :ALG-28 vs. EB :EG-28	4033	3628	404.3	262	10	10	2.182	108
						oil :EG-18 vs. oil :EG-28	3244	2935	309	262	10	10	1.668	108
						oil :EG-18 vs. EB :control-18	3244	3586	-342.3	262	10	10	1.848	108
						oil :EG-18 vs. EB :control-28	3244	3292	-48	262	10	10	0.2591	108
						oil :EG-18 vs. EB :ALG-18	3244	3306	-62.04	262	10	10	0.3349	108
						oil :EG-18 vs. EB :ALG-28	3244	626.4	2617	262	10	10	14.13	108
						oil :EG-18 vs. EB :EG-18	3244	3064	179.7	262	10	10	0.9701	108
						oil :EG-18 vs. EB :EG-28	3244	3628	-384.7	262	10	10	2.076	108
						oil :EG-28 vs. EB :control-18	2935	3586	-651.3	262	10	10	3.516	108
						oil :EG-28 vs. EB :control-28	2935	3292	-357	262	10	10	1.927	108
						oil :EG-28 vs. EB :ALG-18	2935	3306	-371	262	10	10	2.003	108
						oil :EG-28 vs. EB :ALG-28	2935	626.4	2308	262	10	10	12.46	108
						oil :EG-28 vs. EB :EG-18	2935	3064	-129.3	262	10	10	0.6979	108
						oil :EG-28 vs. EB :EG-28	2935	3628	-693.6	262	10	10	3.744	108
						EB :control-18 vs. EB :control-28	3586	3292	294.3	262	10	10	1.589	108
						EB :control-18 vs. EB :ALG-18	3586	3306	280.3	262	10	10	1.513	108
						EB :control-18 vs. EB :ALG-28	3586	626.4	2959	262	10	10	15.98	108
						EB :control-18 vs. EB :EG-18	3586	3064	522	262	10	10	2.818	108
						EB :control-18 vs. EB :EG-28	3586	3628	-42.34	262	10	10	0.2285	108
						EB :control-28 vs. EB :ALG-18	3292	3306	-14.04	262	10	10	0.07577	108
						EB :control-28 vs. EB :ALG-28	3292	626.4	2665	262	10	10	14.39	108
						EB :control-28 vs. EB :EG-18	3292	3064	227.7	262	10	10	1.229	108
						EB :control-28 vs. EB :EG-28	3292	3628	-336.6	262	10	10	1.817	108
						EB :ALG-18 vs. EB :ALG-28	3306	626.4	2679	262	10	10	14.46	108
						EB :ALG-18 vs. EB :EG-18	3306	3064	241.7	262	10	10	1.305	108
						EB :ALG-18 vs. EB :EG-28	3306	3628	-322.6	262	10	10	1.741	108
						EB :ALG-28 vs. EB :EG-18	626.4	3064	-2437	262	10	10	13.16	108
						EB :ALG-28 vs. EB :EG-28	626.4	3628	-3002	262	10	10	16.2	108
						EB :EG-18 vs. EB :EG-28	3064	3628	-564.4	262	10	10	3.046	108

## Sheet: Figure 7
Panel C		*MMP-1 intensity values					Statistical Analysis
oil	EB						Unpaired t test
209.256	11055						P value	<0.000000000000001
309.464	12207.2						P value summary	****
396.881	10088.5						Significantly different (P < 0.05)?	Yes
274.895	10348.2						One- or two-tailed P value?	Two-tailed
196.388	7524.95						t, df	t=25.12, df=22
233.205	9024.43
518.132	11299.6						How big is the difference?
579.402	10137.2						Mean of column A	386.9
290.483	8899.44						Mean of column B	10003
306.53	11066.1						Difference between means (B - A) ± SEM	9616 ± 382.8
695.739	9663.27						95% confidence interval	8822 to 10410
633.006	8717.23						R squared (eta squared)	0.9663
Panel D							F test to compare variances
Control			MMP-1 RNAi				F, DFn, Dfd	56.55, 11, 11
oil	EB		oil	EB			P value	9.40989e-08
1982.23	0		1879.82	2064.93			P value summary	****
2094.53	393.912		1805.47	1900.3			Significantly different (P < 0.05)?	Yes
1696.44	268.38		1743.67	1738.51
1902.51	344.19		2165.31	2052.56			Data analyzed
2249.35	698.911		2048.22	1396.37			Sample size, column A	12
2059.23	496.855		1728.27	2109.72			Sample size, column B	12
2097.03	575.344		2254.82	2233.52
1944.29	338.595		1880.52	2026.91
1920.33	237.746		1957.17	1903.19			Table Analyzed	with DICER MMP-1
2194.29	429.305		2089.3	1593.21
1648.11	515.531						Two-way ANOVA	Ordinary
2023.89	0						Alpha	0.05						Number of families	1
1835.47	703.575													Number of comparisons per family	6
1729.82	725.475						Source of Variation	% of total variation	P value	P value summary	Significant?			Alpha	0.05
2030.47	553.676						Interaction	20.88	<0.000000000000001	****	Yes
1804.82	0						Row Factor	23.95	<0.000000000000001	****	Yes			Tukey's multiple comparisons test	Predicted (LS) mean diff.	95.00% CI of diff.	Below threshold?	Summary	Adjusted P Value
1879.98	424.725						Column Factor	20.45	<0.000000000000001	****	Yes
2183.6	0													oil :control vs. oil :MMP-1 RNAi	7.842	-215.3 to 231.0	No	ns	0.99971
2068.51	0						ANOVA table	SS (Type III)	DF	MS	F (DFn, DFd)	P value		oil :control vs. EB :control	1561	1384 to 1737	Yes	****	1.9903e-11
1952.3	669.81						Interaction	7809939	1	7809939	F (1, 60) = 159.3	P<0.000000000000001		oil :control vs. EB :MMP-1 RNAi	61.18	-162.0 to 284.3	No	ns	0.88692
1925.54	799.725						Row Factor	8954470	1	8954470	F (1, 60) = 182.7	P<0.000000000000001		oil :MMP-1 RNAi vs. EB :control	1553	1330 to 1776	Yes	****	1.9903e-11
1965.43	678.21						Column Factor	7648265	1	7648265	F (1, 60) = 156.0	P<0.000000000000001		oil :MMP-1 RNAi vs. EB :MMP-1 RNAi	53.34	-208.3 to 315.0	No	ns	0.949213
							Residual	2941065	60	49018				EB :control vs. EB :MMP-1 RNAi	-1499	-1723 to -1276	Yes	****	1.9903e-11
							Difference between column means
							Predicted (LS) mean of control	1183						Test details	Predicted (LS) mean 1	Predicted (LS) mean 2	Predicted (LS) mean diff.	SE of diff.	N1	N2	q	DF
							Predicted (LS) mean of MMP-1 RNAi	1929
							Difference between predicted means	-745.8						oil :control vs. oil :MMP-1 RNAi	1963	1955	7.842	84.44	22	10	0.1313	60
							SE of difference	59.71						oil :control vs. EB :control	1963	402.5	1561	66.75	22	22	33.06	60
							95% CI of difference	-865.2 to -626.4						oil :control vs. EB :MMP-1 RNAi	1963	1902	61.18	84.44	22	10	1.025	60
														oil :MMP-1 RNAi vs. EB :control	1955	402.5	1553	84.44	10	22	26.01	60
							Difference between row means							oil :MMP-1 RNAi vs. EB :MMP-1 RNAi	1955	1902	53.34	99.01	10	10	0.7618	60
							Predicted (LS) mean of oil	1959						EB :control vs. EB :MMP-1 RNAi	402.5	1902	-1499	84.44	22	10	25.11	60
							Predicted (LS) mean of EB	1152
							Difference between predicted means	807
							SE of difference	59.71
							95% CI of difference	687.6 to 926.4
							Interaction CI
							Mean diff, A1 - B1	7.842
							Mean diff, A2 - B2	-1499
							(A1 -B1) - (A2 - B2)	1507
							95% CI of difference	1268 to 1746
							(B1 - A1) - (B2 - A2)	-1507
							95% CI of difference	-1746 to -1268
							Data summary
							Number of columns (Column Factor)	2
							Number of rows (Row Factor)	2
							Number of values	64

## Sheet: Figure 8
animal	genotype	condition	VM7 innervation		Statistical Analysis
cp-1	OE	mo	1973.81
cp-1	OE	mo	1818.78		Table Analyzed	MMP-1 OE							Number of families	1
cp-2	OE	mo	1754.3										Number of comparisons per family	15
cp-2	OE	mo	1787.74		Two-way ANOVA	Ordinary							Alpha	0.05
cp-3	OE	mo	1854.09		Alpha	0.05
cp-3	OE	mo	2045.64										Tukey's multiple comparisons test	Mean Diff.	95.00% CI of diff.	Below threshold?	Summary	Adjusted P Value
cp-4	OE	mo	1759.23		Source of Variation	% of total variation	P value	P value summary	Significant?
cp-4	OE	mo	1949.77		Interaction	21.53	2.9e-14	****	Yes				oil :OE-control vs. oil :RNAi-control	-11.74	-322.5 to 299.0	No	ns	0.999997
cp-5	OE	mo	1921.89		Row Factor	47.71	<0.000000000000001	****	Yes				oil :OE-control vs. oil :OE Rescue RNAi	-64.31	-375.1 to 246.4	No	ns	0.989753
cp-5	OE	mo	1752.55		Column Factor	20.85	5.3e-14	****	Yes				oil :OE-control vs. EB :OE-control	1538	1227 to 1848	Yes	****	4.38e-13
cp-1	OE	eb	352.522										oil :OE-control vs. EB :RNAi-control	43.88	-266.9 to 354.6	No	ns	0.998294
cp-1	OE	eb	434.148		ANOVA table	SS	DF	MS	F (DFn, DFd)	P value			oil :OE-control vs. EB :OE Rescue RNAi	1279	968.6 to 1590	Yes	****	4.5e-13
cp-2	OE	eb	482.706		Interaction	6487837	2	3243918	F (2, 54) = 58.65	P=0.000000000000029			oil :RNAi-control vs. oil :OE Rescue RNAi	-52.57	-363.3 to 258.2	No	ns	0.995976
cp-2	OE	eb	424.68		Row Factor	14374889	1	14374889	F (1, 54) = 259.9	P<0.000000000000001			oil :RNAi-control vs. EB :OE-control	1549	1238 to 1860	Yes	****	4.38e-13
cp-3	OE	eb	334.725		Column Factor	6282359	2	3141180	F (2, 54) = 56.79	P=0.000000000000053			oil :RNAi-control vs. EB :RNAi-control	55.62	-255.1 to 366.4	No	ns	0.994759
cp-3	OE	eb	547.23		Residual	2986854	54	55312					oil :RNAi-control vs. EB :OE Rescue RNAi	1291	980.4 to 1602	Yes	****	4.48e-13
cp-4	OE	eb	247.17										oil :OE Rescue RNAi vs. EB :OE-control	1602	1291 to 1913	Yes	****	4.37e-13
cp-4	OE	eb	0		Difference between row means								oil :OE Rescue RNAi vs. EB :RNAi-control	108.2	-202.6 to 418.9	No	ns	0.906228
cp-5	OE	eb	0		Mean of oil	1887							oil :OE Rescue RNAi vs. EB :OE Rescue RNAi	1344	1033 to 1654	Yes	****	4.43e-13
cp-5	OE	eb	419.565		Mean of EB	908.2							EB :OE-control vs. EB :RNAi-control	-1494	-1804 to -1183	Yes	****	4.38e-13
cp-1	RNAi	mo	1730.42		Difference between means	978.9							EB :OE-control vs. EB :OE Rescue RNAi	-258.1	-568.9 to 52.64	No	ns	0.156484
cp-1	RNAi	mo	883.2		SE of difference	60.72							EB :RNAi-control vs. EB :OE Rescue RNAi	1236	924.8 to 1546	Yes	****	4.57e-13
cp-2	RNAi	mo	1743.68		95% CI of difference	857.2 to 1101
cp-2	RNAi	mo	1899.67
cp-3	RNAi	mo	2148.55		Data summary								Test details	Mean 1	Mean 2	Mean Diff.	SE of diff.	N1	N2	q	DF
cp-3	RNAi	mo	1910.58		Number of columns (Column Factor)	3
cp-4	RNAi	mo	2279.06		Number of rows (Row Factor)	2							oil :OE-control vs. oil :RNAi-control	1862	1874	-11.74	105.2	10	10	0.1578	54
cp-4	RNAi	mo	2329.81		Number of values	60							oil :OE-control vs. oil :OE Rescue RNAi	1862	1926	-64.31	105.2	10	10	0.8647	54
cp-5	RNAi	mo	1907.39										oil :OE-control vs. EB :OE-control	1862	324.3	1538	105.2	10	10	20.67	54
cp-5	RNAi	mo	1902.8										oil :OE-control vs. EB :RNAi-control	1862	1818	43.88	105.2	10	10	0.59	54
cp-1	RNAi	eb	2279.06										oil :OE-control vs. EB :OE Rescue RNAi	1862	582.4	1279	105.2	10	10	17.2	54
cp-1	RNAi	eb	1594.77										oil :RNAi-control vs. oil :OE Rescue RNAi	1874	1926	-52.57	105.2	10	10	0.7069	54
cp-2	RNAi	eb	1350.67										oil :RNAi-control vs. EB :OE-control	1874	324.3	1549	105.2	10	10	20.83	54
cp-2	RNAi	eb	1886.3										oil :RNAi-control vs. EB :RNAi-control	1874	1818	55.62	105.2	10	10	0.7478	54
cp-3	RNAi	eb	1880.52										oil :RNAi-control vs. EB :OE Rescue RNAi	1874	582.4	1291	105.2	10	10	17.36	54
cp-3	RNAi	eb	1769.05										oil :OE Rescue RNAi vs. EB :OE-control	1926	324.3	1602	105.2	10	10	21.54	54
cp-4	RNAi	eb	1751.54										oil :OE Rescue RNAi vs. EB :RNAi-control	1926	1818	108.2	105.2	10	10	1.455	54
cp-4	RNAi	eb	1747.73										oil :OE Rescue RNAi vs. EB :OE Rescue RNAi	1926	582.4	1344	105.2	10	10	18.07	54
cp-5	RNAi	eb	2117.3										EB :OE-control vs. EB :RNAi-control	324.3	1818	-1494	105.2	10	10	20.08	54
cp-5	RNAi	eb	1802.03										EB :OE-control vs. EB :OE Rescue RNAi	324.3	582.4	-258.1	105.2	10	10	3.471	54
cp-1	COMB	mo	2117.3										EB :RNAi-control vs. EB :OE Rescue RNAi	1818	582.4	1236	105.2	10	10	16.61	54
cp-1	COMB	mo	2014.81
cp-2	COMB	mo	1879.81
cp-2	COMB	mo	1641.56
cp-3	COMB	mo	1671.82
cp-3	COMB	mo	20096.2
cp-4	COMB	mo	1939.68
cp-4	COMB	mo	1879.81
cp-5	COMB	mo	1902.7
cp-5	COMB	mo	2117.15
cp-1	COMB	eb	694.68
cp-1	COMB	eb	374.517
cp-2	COMB	eb	675.225
cp-2	COMB	eb	439.815
cp-3	COMB	eb	596.541
cp-3	COMB	eb	910.107
cp-4	COMB	eb	615.799
cp-4	COMB	eb	645.893
cp-5	COMB	eb	403.574
cp-5	COMB	eb	467.689

## Sheet: Supplementary Figure 2
ALG			Statistical Analysis
oil	EB
32.61	30.031		Two-way ANOVA	Ordinary					Number of families	1
30.495	29.901		Alpha	0.05					Number of comparisons per family	6
17.775	25.039								Alpha	0.05
16.544	28.648		Source of Variation	% of total variation	P value	P value summary	Significant?
21.146	24.183		Interaction	6.199	0.1248	ns	No		Tukey's multiple comparisons test	Mean Diff.	95.00% CI of diff.	Below threshold?	Summary	Adjusted P Value
15.689	18.641		Row Factor	0.3387	0.7155	ns	No
16.06	52.488		Column Factor	3.099	0.2738	ns	No		oil :ALG vs. oil :CG	-9.005	-21.79 to 3.780	No	ns	0.2473
20.685	46.652								oil :ALG vs. EB :ALG	-6.508	-19.29 to 6.277	No	ns	0.5252
45.325	22.325		ANOVA table	SS	DF	MS	F (DFn, DFd)		oil :ALG vs. EB :CG	-4.963	-17.75 to 7.822	No	ns	0.7241
33.654	37.1578		Interaction	278.3	1	278.3	F (1, 36) = 2.470		oil :CG vs. EB :ALG	2.497	-10.29 to 15.28	No	ns	0.9522
			Row Factor	15.2	1	15.2	F (1, 36) = 0.1349		oil :CG vs. EB :CG	4.042	-8.743 to 16.83	No	ns	0.8294
CG			Column Factor	139.1	1	139.1	F (1, 36) = 1.235		EB :ALG vs. EB :CG	1.545	-11.24 to 14.33	No	ns	0.9879
oil	EB		Residual	4057	36	112.7
47.878	35.321
44.254	22		Difference between column means						Test details	Mean 1	Mean 2	Mean Diff.	SE of diff.	N1	N2	q	DF
42.601	26.547		Mean of ALG	28.25
50.031	35.008		Mean of CG	31.98					oil :ALG vs. oil :CG	25	34	-9.005	4.747	10	10	2.683	36
24.737	50.777		Difference between means	-3.73					oil :ALG vs. EB :ALG	25	31.51	-6.508	4.747	10	10	1.939	36
23.446	20.7896		SE of difference	3.357					oil :ALG vs. EB :CG	25	29.96	-4.963	4.747	10	10	1.479	36
32.038	18.654		95% CI of difference	-10.54 to 3.078					oil :CG vs. EB :ALG	34	31.51	2.497	4.747	10	10	0.7439	36
21.525	40.789								oil :CG vs. EB :CG	34	29.96	4.042	4.747	10	10	1.204	36
28.369	30.251		Difference between row means						EB :ALG vs. EB :CG	31.51	29.96	1.545	4.747	10	10	0.4603	36
25.158	19.478		Mean of oil	29.5
			Mean of EB	30.73
			Difference between means	-1.233
			SE of difference	3.357
			95% CI of difference	-8.041 to 5.575
			Interaction CI
			Mean diff, A1 - B1	-9.005
			Mean diff, A2 - B2	1.545
			(A1 -B1) - (A2 - B2)	-10.55
			95% CI of difference	-24.17 to 3.066
			(B1 - A1) - (B2 - A2)	10.55
			95% CI of difference	-3.066 to 24.17
			Data summary
			Number of columns (Column Factor)	2
			Number of rows (Row Factor)	2
			Number of values	40

## Sheet: Supplementary Figure 3
Single UAS
oil	EB		Two-way ANOVA	Ordinary
165.335	990.499		Alpha	0.05						Tukey's multiple comparisons test	Predicted (LS) mean diff.	95.00% CI of diff.	Below threshold?	Summary	Adjusted P Value
170.566	557.95
194.951	847.621		Source of Variation	% of total variation	P value	P value summary	Significant?			oil :Single UAS control vs. oil :Double UAS control	7.523	-146.1 to 161.1	No	ns	0.9992
133.439	659.603		Interaction	0.2726	0.4267	ns	No			oil :Single UAS control vs. EB :Single UAS control	-604.6	-762.2 to -447.0	Yes	****	<0.0001
157.843	986.325		Row Factor	85.26	<0.0001	****	Yes			oil :Single UAS control vs. EB :Double UAS control	-532.3	-686.0 to -378.7	Yes	****	<0.0001
195.776	758.321		Column Factor	0.4142	0.3284	ns	No			oil :Double UAS control vs. EB :Single UAS control	-612.1	-765.7 to -458.5	Yes	****	<0.0001
178.062	965.214									oil :Double UAS control vs. EB :Double UAS control	-539.9	-689.4 to -390.3	Yes	****	<0.0001
204.487	569.321		ANOVA table	SS (Type III)	DF	MS	F (DFn, DFd)	P value		EB :Single UAS control vs. EB :Double UAS control	72.24	-81.37 to 225.9	No	ns	0.5877
161.482	668.321		Interaction	9919	1	9919	F (1, 34) = 0.6473	P=0.4267
			Row Factor	3102060	1	3102060	F (1, 34) = 202.4	P<0.0001
double UAS			Column Factor	15068	1	15068	F (1, 34) = 0.9833	P=0.3284		Test details	Predicted (LS) mean 1	Predicted (LS) mean 2	Predicted (LS) mean diff.	SE of diff.	N1	N2	q	DF
oil	EB		Residual	520997	34	15323
163.986	843.756									oil :Single UAS control vs. oil :Double UAS control	173.5	166	7.523	56.88	9	10	0.1871	34
156.097	975.923		Difference between column means							oil :Single UAS control vs. EB :Single UAS control	173.5	778.1	-604.6	58.35	9	9	14.65	34
171.213	762.251		Predicted (LS) mean of Single UAS control	475.8						oil :Single UAS control vs. EB :Double UAS control	173.5	705.9	-532.3	56.88	9	10	13.24	34
134.987	555.243		Predicted (LS) mean of Double UAS control	436						oil :Double UAS control vs. EB :Single UAS control	166	778.1	-612.1	56.88	10	9	15.22	34
155.362	900.253		Difference between predicted means	39.88						oil :Double UAS control vs. EB :Double UAS control	166	705.9	-539.9	55.36	10	10	13.79	34
145.096	667.352		SE of difference	40.22						EB :Single UAS control vs. EB :Double UAS control	778.1	705.9	72.24	56.88	9	10	1.796	34
167.097	541.325		95% CI of difference	-41.85 to 121.6
175.973	765.235
201.725	603.215		Difference between row means
188.726	444.362		Predicted (LS) mean of oil	169.8
			Predicted (LS) mean of EB	742
			Difference between predicted means	-572.2
			SE of difference	40.22
			95% CI of difference	-654.0 to -490.5
			Interaction CI
			Mean diff, A1 - B1	7.523
			Mean diff, A2 - B2	72.24
			(A1 -B1) - (A2 - B2)	-64.72
			95% CI of difference	-228.2 to 98.75
			(B1 - A1) - (B2 - A2)	64.72
			95% CI of difference	-98.75 to 228.2
			Data summary
			Number of columns (Column Factor)	2
			Number of rows (Row Factor)	2
			Number of values	38

## Sheet: Supplementary Figure 4
EG			Statistical Analysis
Single UAS	Double UAS
41455.5	28601.3		Two-way ANOVA	Ordinary						Number of families	1
35158	33172.2		Alpha	0.05						Number of comparisons per family	6
28642.6	25950.9									Alpha	0.05
25482.3	19695		Source of Variation	% of total variation	P value	P value summary	Significant?
23249.8	45450.2		Interaction	0.6731	0.5433	ns	No			Tukey's multiple comparisons test	Mean Diff.	95.00% CI of diff.	Below threshold?	Summary	Adjusted P Value
25046.8	39993.3		Row Factor	3.398	0.1765	ns	No
40572.9	40109.7		Column Factor	31.57	0.0002	***	Yes			Single UAS:Ensheathing Glia vs. Single UAS:Astrocyte-like Glia	-8523	-17568 to 521.6	No	ns	0.0708
32445.9	32507.7									Single UAS:Ensheathing Glia vs. Double UAS:Ensheathing Glia	-1817	-10861 to 7228	No	ns	0.9484
20448.9	22518.4		ANOVA table	SS	DF	MS	F (DFn, DFd)	P value		Single UAS:Ensheathing Glia vs. Double UAS:Astrocyte-like Glia	-13254	-22299 to -4210	Yes	**	0.0019
24777.8	27450.5		Interaction	21233628	1	21233628	F (1, 36) = 0.3765	P=0.5433		Single UAS:Astrocyte-like Glia vs. Double UAS:Ensheathing Glia	6706	-2339 to 15751	No	ns	0.2081
			Row Factor	107193556	1	107193556	F (1, 36) = 1.901	P=0.1765		Single UAS:Astrocyte-like Glia vs. Double UAS:Astrocyte-like Glia	-4731	-13776 to 4313	No	ns	0.5022
ALG			Column Factor	996030687	1	996030687	F (1, 36) = 17.66	P=0.0002		Double UAS:Ensheathing Glia vs. Double UAS:Astrocyte-like Glia	-11437	-20482 to -2393	Yes	**	0.0085
Single UAS	Double UAS		Residual	2030044604	36	56390128
32959.7	37290.4
52496.6	38142.6		Difference between column means							Test details	Mean 1	Mean 2	Mean Diff.	SE of diff.	N1	N2	q	DF
36283.1	47555		Mean of Ensheathing Glia	30636
32575.8	49901.2		Mean of Astrocyte-like Glia	40617						Single UAS:Ensheathing Glia vs. Single UAS:Astrocyte-like Glia	29728	38251	-8523	3358	10	10	3.589	36
27713.8	37099		Difference between means	-9980						Single UAS:Ensheathing Glia vs. Double UAS:Ensheathing Glia	29728	31545	-1817	3358	10	10	0.7651	36
33055.5	40960.3		SE of difference	2375						Single UAS:Ensheathing Glia vs. Double UAS:Astrocyte-like Glia	29728	42982	-13254	3358	10	10	5.582	36
32528.1	48941.6		95% CI of difference	-14796 to -5164						Single UAS:Astrocyte-like Glia vs. Double UAS:Ensheathing Glia	38251	31545	6706	3358	10	10	2.824	36
37973.1	39039									Single UAS:Astrocyte-like Glia vs. Double UAS:Astrocyte-like Glia	38251	42982	-4731	3358	10	10	1.992	36
45665.9	41233.7		Difference between row means							Double UAS:Ensheathing Glia vs. Double UAS:Astrocyte-like Glia	31545	42982	-11437	3358	10	10	4.816	36
51258.6	49659.6		Mean of Single UAS	33990
			Mean of Double UAS	37264
			Difference between means	-3274
			SE of difference	2375
			95% CI of difference	-8090 to 1542
			Interaction CI
			Mean diff, A1 - B1	-8523
			Mean diff, A2 - B2	-11437
			(A1 -B1) - (A2 - B2)	2914
			95% CI of difference	-6718 to 12546
			(B1 - A1) - (B2 - A2)	-2914
			95% CI of difference	-12546 to 6718
			Data summary
			Number of columns (Column Factor)	2
			Number of rows (Row Factor)	2
			Number of values	40

[truncated: 3 more sheets: Supplementary FIgure 5, Supplementary Figure 6, Supplementary Figure 7]
